# Supplementary material for: The Enterocyte-Associated Intestinal Microbiota of Breast-Fed Infants and Adults Responds Differently to a TNF-α-Mediated Pro-Inflammatory Stimulus
Source: PLoS One. 2013 Nov 26;8(11):e81762. doi: 10.1371/journal.pone.0081762 (PMC3841132; doi:10.1371/journal.pone.0081762)
Supplement: Table S1 — Age of each subject enrolled in the study. (XLSX) [file pone.0081762.s005.xlsx]

## Sheet: Foglio1
INFANTS		ADULTS
SAMPLE	AGE (months )	SAMPLE	AGE (years)
6CF	6	A	38
2SA	2	B	34
3TT	3	C	30
4NG	4	D	30
603	6	E	32
704	7	F	31
7ARb	7
8PS	8
8AF	8
7AR	7
5GC	5
207	2
